# Supplementary material for: Metagenomic binning with assembly graph embeddings
Source: Bioinformatics. 2022 Aug 16;38(19):4481–7. doi: 10.1093/bioinformatics/btac557 (PMC9525014; doi:10.1093/bioinformatics/btac557)
Supplement: btac557_supplementary_data [file btac557_supplementary_data.zip]

Archive with 2 entries (2 files):
- amber outputs.zip
- assembly_graph_bin_supmaterial_25052022.pdf
